# Supplementary material for: Novel mRNA biomarker-based liquid biopsy for the detection of resectable pancreatic cancer
Source: BMC Cancer. 2025 Apr 23;25:762. doi: 10.1186/s12885-025-14124-w (PMC12016232; doi:10.1186/s12885-025-14124-w)
Supplement: Supplementary file 2 — Supplementary Material 2 [file 12885_2025_14124_MOESM2_ESM.xlsx]

## Sheet: Table S1
		Supplement Table S1. 55 candidate markers and relevant signaling pathway and screening results
		Gene name	Description	Reference Sequence Accession ID	Immune system reprogramming*	Screening results
		ANGPT2	Angiopoietin 2	NM_001147	D	LE
		ARG1	Arginase 1	NM_001244438	B, C	SED
		CCL2	C-C Motif Chemokine Ligand 2	NM_002982	A, B	SED
		CCL3	C-C Motif Chemokine Ligand 3	NM_002983	A	NED
		CCL5	C-C Motif Chemokine Ligand 5	NM_002985	C, D	SED
		CCR5	C-C Motif Chemokine Receptor 5	NM_000579	C	SED
		CEACAM5	CEA Cell Adhesion Molecule 5	NM_004363	C	LE
		CLEC6A	C-Type Lectin Domain Containing 6A	NM_001007033	C	NED
		CLEC7A	C-Type Lectin Domain Containing 7A	NM_022570	C	SED
		CSF1	Colony Stimulating Factor 1	NM_172212	B, C	NED
		CSF2	Colony Stimulating Factor 2	NM_000758	B, C	NED
		CSF2RB	Colony Stimulating Factor 2 Receptor Subunit Beta	NM_000395	C	NED
		CSF3	Colony Stimulating Factor 3	NM_002416	B, C	LE
		CXCL10	C-X-C Motif Chemokine Ligand 10	NM_001565	A, D	NED
		CXCL11	C-X-C Motif Chemokine Ligand 11	NM_005409	A	SED
		CXCL12	C-X-C Motif Chemokine Ligand 12	NM_199168	B, C	LE
		CXCL8	C-X-C motif chemokine ligand 8	NM_000584	A, C, D	SED
		CXCL9	C-X-C Motif Chemokine Ligand 9	NM_002416	A	NED
		CXCR2	C-X-C Motif Chemokine Receptor 2	NM_001557	C	SED
		CXCR4	C-X-C Motif Chemokine Receptor 4	NM_003467	B, C	SED
		FGF2	Fibroblast Growth Factor 2	NM_002006	C	NED
		FOXP3	Forkhead Box P3	NM_014009	A	SED
		GFUS	GDP-L-Fucose Synthase	NM_003313	C	NED
		IFNA1	Interferon Alpha 1	NM_024013	A	SED
		IFNB1	Interferon Beta 1	NM_002176	A	NED
		IFNG	Interferon Gamma	NM_000619	A	SED
		IFNL1	Interferon Lambda 1	NM_172140	C	SED
		IFNL2	Interferon Lambda 2	NM_172138	C	LE
		IFNLR1	Interferon Lambda Receptor 1	NM_170743	C	NED
		IL10	Interleukin 10	NM_000572	B, C	NED
		IL10RB	Interleukin 10 Receptor Subunit Beta	NM_000628	C	NED
		IL12A	Interleukin 12A	NM_000882	A, D	NED
		IL17A	Interleukin 17A	NM_002190	C	LE
		IL1B	Interleukin 1 Beta	NM_000576	A, B	NED
		IL22	Interleukin 22	NM_020525	C	LE
		IL22RA1	Interleukin 22 Receptor Subunit Alpha 1	NM_021258	C	NED
		IL23A	Interleukin 23 Subunit Alpha	NM_016584	C	LE
		IL33	Interleukin 33	NM_001199641	C	LE
		IL4	Interleukin 4	NM_172348	B	NED
		IL5	Interleukin 5	NM_000879	C	NED
		IL6	Interleukin 6	NM_000600	B	LE
		LGALS1	Galectin 1	NM_002305	C	NED
		LGALS3	Galectin 3	NM_001177388	A	NED
		LGALS9	Galectin 9	NM_002308	B	NED
		MUC4	Mucin 4, Cell Surface Associated	NM_138297	C	LE
		NOS2	Nitric Oxide Synthase 2	NM_000625	C	LE
		OLR1	Oxidized Low Density Lipoprotein Receptor 1	NM_002543	C	LE
		PNP	Purine Nucleoside Phosphorylase	NM_000270	A	NED
		PTGES	Prostaglandin E synthase	NM_004878	A	SED
		PTGES2	Prostaglandin E Synthase 2	NM_198938	A	SED
		PTGS2	Prostaglandin-Endoperoxide Synthase 2	NM_000963	A, D	SED
		SLC27A2	Solute Carrier Family 27 Member 2	NM_003645	A	SED
		TGFB1	Transforming Growth Factor Beta 1	NM_000660	A	NED
		TNF	Tumor Necrosis Factor	NM_000594	A, D	SED
		VEGFA	Vascular Endothelial Growth Factor A	NM_003376	B, D	SED
	* A, immune suppression; B,M2 polarization; C, pro-tumoral activity; D,angiogenesis. Relevant signaling pathway is summarized in Figure S2 * LE: Low expression, SED: Significant expression difference, NED: non-significanat expression difference

## Sheet: Table S2
	Supplementary table S2. Genetic functions in biomarker panel
	Gene	Description	Reference	Function	Mapping*
			sequence
			accession ID
	CCL5	C-C Motif Chemokine Ligand 5	NM_002985	Chemokine related to immune cell migration and inflammation maintenance.	C, D
	CCR5	C-C Motif Chemokine Receptor 5	NM_000579	Chemokine receptor that regulates inflammatory reaction.	C
	CLEC7A	C-Type Lectin Domain Containing 7A	NM_022570	A gene that codes for Dectin-1, which is a pattern recognition receptor for innate immune cells.	C
	CXCL8	C-X-C motif chemokine ligand 8	NM_000584	Chemokine that recruits immune cells to the tumor microenvironment.	A, C, D
	CXCR2	C-X-C Motif Chemokine Receptor 2	NM_001557	Chemokine receptor for ligands such as CXCL8 that is expressed on the surface of immune cells, in general.	C
	CXCR4	C-X-C Motif Chemokine Receptor 4	NM_003467	Chemokine receptor for ligands such as CXCL12 that is expressed on the surface of immune cells, in general.	B, C
	FOXP3	Forkhead Box P3	NM_014009	Transcription factor essential for regulatory T-cell development and maintenance of immune tolerance.	A
	IFNA1	Interferon Alpha 1	NM_024015	Cytokine that exhibits anti-tumor, and immunomodulatory functions including enhancement of natural killer cell cytotoxicity and macrophage activation.	A
	IFNL1	Interferon Lambda 1	NM_172140	Cytokine that exhibits anti-tumor and immunomodulatory functions predominantly in the epithelial tissues.	C
	PTGES	Prostaglandin E synthase	NM_004878	Isomerase that catalyzes the conversion of prostaglandin H2 (PGH2) into more stable prostaglandin E2 (PGE2)	A
	PTGES2	Prostaglandin E synthase 2	NM_198938	Isomerase that catalyzes the conversion of PGH2 into more stable prostaglandin E2 (PGE2).	A
	PTGS2	Prostaglandin-Endoperoxide Synthase 2	NM_000963	Also known as cyclooxygenase-2 (COX2) that converts arachidonic acid into PGH2.	A, D
	SLC27A2	Solute carrier family 27 member 2	NM_003645	A gene that codes for fatty acid transport protein 2 (FATP2) that is crucial for lipid and fatty acid metabolism.	A
	TNF	Tumor Necrosis Factor	NM_000594	Cytokine that regulates wide spectrum of biological processes including immune system signaling, apoptosis, and inflammation.	A, D
	VEGFA	Vascular Endothelial Growth Factor A	NM_003376	Growth factor that promotes angiogenesis and vascular permeability which can be initiated by tumor cells.	B, D

## Sheet: Table S3
	Supplementary Table S3. Diagnostic performance of the marker panel (detailed version)
					Training set					Test set
				Marker panel	Sensitivity (95% CI)		Specificity (95% CI)	AUC	p-value	Sensitivity (95% CI)	Specificity (95% CI)	AUC	p-value
								(95% CI)	(Area=0.5)			(95% CI)	(Area=0.5)
	PDAC			CA19-9 only	78.9		99.4	0.928	<0.0001	76.5	99.5	0.927	<0.0001
					(78.8-79.0)		(99.4-99.4)	(0.914-0.943)		(76.0-77.0)	(99.5-99.6)	(0.897-0.956)
				15 markers	91.3		95.6	0.98	<0.0001	82.4	93.6	0.956	<0.001
					(91.2-91.4)		(95.6-95.7)	(0.973-0.988)		(81.9-82.8)	(93.4-93.8)	(0.933-0.979)
				15 markers + CA19-9	98.2		98.8	0.999	<0.0001	92.9	92.2	0.971	<0.1
					(98.2-98.2)		(98.8-98.9)	(0.998-1.000)		(92.6-93.3)	(92.0-92.4)	(0.953-0.990)
	RPC			CA19-9 only	70		99.4	0.917	<0.0001	62.5	99.5	0.91	<0.0001
					(69.6-70.4)		(99.4-99.4)	(0.899-0.934)		(60.9-64.1)	(99.5-99.6)	(0.873-0.946)
				15 markers	91.7		95.6	0.981	<0.0001	93.8	93.6	0.968	<0.0001
					(91.4-91.9)		(95.6-95.7)	(0.972-0.990)		(93.0-94.5)	(93.4-93.8)	(0.946-0.991)
				15 markers + CA19-9	98.3		98.8	0.999	<0.0001	93.8	92.2	0.985	<0.0001
					(98.2-98.4)		(0.988-0.989)	(0.998-1.000)		(93.0-94.5)	(92.0-92.4)	(0.970-1.000)
	APC	BRPC/LAPC		CA19-9 only	72.2		99.4	0.899	<0.0001	82.1	99.5	0.9	<0.0001
					(71.9-72.4)		(99.4-99.4)	(0.899-0.900)		(81.2-83.0)	(99.5-99.6)	(0.882-0.919)
				15 markers	87.8		95.6	0.974	<0.0001	71.4	93.6	0.937	<0.0001
					(87.6-88.0)		(95.6-95.7)	(0.965-0.982)		(70.4-72.5)	(93.4-93.8)	(0.925-0.950)
				15 markers + CA19-9	98.3		98.8	0.999	<0.0001	82.1	92.2	0.934	<0.0001
					(98.2-98.3)		(98.8-98.9)	(0.998-1.00)		(81.2-83.0)	(92.0-92.4)	(0.921-0.947)
		MPC		CA19-9 only	87.3		99.4	0.954	<0.0001	78	99.5	0.951	<0.0001
					(87.1-87.4)		(99.4-99.4)	(0.954-0.954)		(77.3-78.8)	(99.5-99.6)	(0.938-0.964)
				15 markers	93.6		95.6	0.985	<0.0001	85.4	93.6	0.964	<0.0001
					(93.5-93.8)		(95.6-95.7)	(0.979-0.992)		(84.7-86.0)	(93.4-93.8)	(0.954-0.974)
				15 markers + CA19-9	98.1		98.8	0.999	<0.0001	100	92.2	0.992	<0.0001
					(98.0-98.2)		(98.8-98.9)	(0.998-1.000)		(100.0-100.0)	(92.0-92.4)	(0.987-0.996)
	PDAC			CA19-9 only	N/A		N/A	0.66	<0.0001	N/A	N/A	0.658	<0.0001
	(CA19-9 < 37.0 U/ml)							(0.630-0.690)				(0.597-0.719)
				15 markers	95.7		95.6	0.987	<0.0001	88.9	93.5	0.967	<0.0001
					(95.5-95.8)		(95.6-95.6)	(0.979-0.994)		(87.9-89.8)	(93.3-93.8)	(0.944-0.990)
				15 markers + CA19-9	91.3		99.4	0.998	<0.0001	66.7	92.6	0.885	<0.0001
					(91.1-91.5)		(99.4-99.4)	(0.995-1.000)		(65.2-68.1)	(92.4-92.9)	(0.844-0.926)
	RPC			CA19-9 only	N/A		N/A	0.727	<0.0001	N/A	N/A	0.716	<0.0001
	(CA19-9 < 37.0 U/ml)							(0.697-0.756)				(0.657-0.775)
				15 markers	94.4		95.6	0.991	<0.0001	100	93.5	0.98	<0.0001
					(94.1-94.8)		(95.6-95.6)	(0.985-0.997)		(100.0-100.0)	(93.3-93.8)	(0.961-0.998)
				15 markers + CA19-9	94.4		99.4	0.999	<0.0001	80	92.6	0.967	<0.0001
					(94.1-94.8)		(0.994-0.994)	(0.997-1.000)		(77.6-82.4)	(92.4-92.9)	(0.943-0.990)
	APC		BRPC/LAPC	CA19-9 only	N/A		N/A	0.644	<0.0001	N/A	N/A	0.447	<0.0001
	(CA19-9 < 37.0 U/ml)		(CA19-9 < 37.0 U/ml)					(0.643-0.645)				(0.414-0.479)
				15 markers	93.8		95.6	0.98	<0.0001	60	93.5	0.92	<0.0001
					(93.5-94.0)		(95.6-95.6)	(0.973-0.988)		(57.1-62.9)	(93.3-93.8)	(0.906-0.934)
				15 markers + CA19-9	93.8		99.4	0.998	<0.0001	0	92.6	0.654	<0.0001
					(93.5-94.0)		(99.4-99.4)	(0.996-1.000)		(0.0-0.0)	(92.4-92.9)	(0.629-0.679)
			MPC	CA19-9 only	N/A		N/A	0.624	<0.0001	N/A	N/A	0.754	<0.0001
			(CA19-9 < 37.0 U/ml)					(0.623-0.625)				(0.726-0.782)
				15 markers	1		95.6	0.993	<0.0001	100	93.5	0.988	<0.0001
					(1.0-1.0)		(95.6-95.6)	(0.989-0.997)		(100.0-100.0)	(93.3-93.8)	(0.982-0,994)
				15 markers + CA19-9	84.2		99.4	0.997	<0.0001	100	92.6	0.978	<0.0001
					(83.7-84.8)		(99.4-99.4)	(0.994-1.000)		(100.0-100.0)	(92.4-92.9)	(0.97-0.985)
	AUC, area under curve; APC, advanced pancreatic cancer; BRPC, borderline resectable pancreatic cancer; LAPC, locally advanced pancreatic cancer; MPC, metastatic102pancreatic cancer; CA 19-9, carbohydrate antigen 19-9.

## Sheet: Table S4
	Supplementary table S4. Impact of Feature Reduction on Model Performance
	threshold	Sensitivity (95% CI)	Specificity (95% CI)	AUC	p-value
				(95% CI)	(Area=0.5)
	0	82.4	93.6	0.956	<0.001
		(81.9-82.8)	(93.4-93.8)	(0.933-0.979)
	0.01	83.5	90.8	0.95	<0.001
		(83.1-84.0)	(89.5-91.0)	(0.938-0.961)
	0.02	78.8	89	0.913	<0.001
		(78.3-79.3)	(88.8-89.2)	(0.899-0.928)
	0.03	78.8	89	0.913	<0.001
		(78.3-79.3)	(88.8-89.2)	(0.899-0.928)
	0.04	70.6	89.5	0.899	<0.001
		(70.0-71.1)	(89.2-889.7)	(0.884-0.915)
	Evaluation of model performance after feature reduction based on thresholds: Analysis of performance metrics including sensitivity, specificity, AUC, and corresponding 95% confidence intervals (CI), along with p-values indicating statistical significance.
